# Supplementary material for: Dynamic changes of lung sRAGE in mice with chronic obstructive pulmonary disease induced by cigarette smoke exposure
Source: PLoS One. 2024 Nov 26;19(11):e0313872. doi: 10.1371/journal.pone.0313872 (PMC11594483; doi:10.1371/journal.pone.0313872)
Supplement: S1 Dataset — (XLSX) [file pone.0313872.s001.xlsx]

## Sheet: data
Figure 2
Body weight
	NC group (g)	SE group (g)	t	DF	P-Value
D0-1	20.8	20.5	1.287	4	0.2677
D0-2	20.3	20.7
D0-3	19.8	20.9
D15-1	21.2	20.8	0.3015	4	0.778
D15-2	20.9	20.9
D15-3	20.5	21.1
D30-1	22.1	21.3	0.3906	4	0.716
D30-2	21.6	21.7
D30-3	21.5	21.9
D45-1	22.9	21.9	2.271	4	0.0856
D45-2	22.4	22.2
D45-3	22.3	22.1
D60-1	23.6	22.1	4.617	4	0.0099
D60-2	24.4	22.9
D60-3	24.5	22.4
D75-1	24.5	22.9	4.651	4	0.0097
D75-2	25	23.4
D75-3	25.9	23
D90-1	25.4	23.4	4.923	4	0.0079
D90-2	26.2	24.1
D90-3	26.9	23.9
D105-1	26.3	24.3	4.854	4	0.0083
D105-2	26.9	25
D105-3	27.8	24.7
D120-1	27.9	25.5	5.279	4	0.0062
D120-2	27.5	26.2
D120-3	28.6	25.1
Figure 3 (A-E)
No.		Mean	Std. Deviation	Std. Error of Mean	P-Value (compared with NC group)	Lower 95% CI	Upper 95% CI
	FEV0.1 (mL)
NC-1	1.18628	1.231	0.0503	0.02904	-	1.106	1.356
NC-2	1.22114
NC-3	1.28544
D3-1	1.24776	1.225	0.03028	0.01748	>0.9999	1.15	1.3
D3-2	1.23625
D3-3	1.19052
D7-1	1.06345	1.144	0.07055	0.04073	0.6113	0.9692	1.32
D7-2	1.1926
D7-3	1.17726
D15-1	1.04992	1.117	0.05839	0.03371	0.3018	0.9722	1.262
D15-2	1.1472
D15-3	1.15451
D30-1	1.11784	1.112	0.02107	0.01217	0.2574	1.06	1.164
D30-2	1.12976
D30-3	1.08879
D60-1	1.08919	1.075	0.01656	0.009561	0.0684	1.034	1.116
D60-2	1.07956
D60-3	1.05693
D90-1	0.811234	0.8468	0.03382	0.01952	<0.0001	0.7628	0.9308
D90-2	0.850584
D90-3	0.878551
D120-1	0.781832	0.6761	0.1146	0.06619	<0.0001	0.3914	0.9609
D120-2	0.554272
D120-3	0.692297
FVC (mL)
NC-1	1.46621	1.531	0.05931	0.03424	-	1.383	1.678
NC-2	1.58284
NC-3	1.54327
D3-1	1.54022	1.52	0.07458	0.04306	>0.9999	1.335	1.706
D3-2	1.58315
D3-3	1.43797
D7-1	1.47158	1.461	0.04291	0.02477	0.6844	1.355	1.568
D7-2	1.49847
D7-3	1.41445
D15-1	1.5669	1.511	0.05017	0.02897	0.9996	1.386	1.636
D15-2	1.46998
D15-3	1.49594
D30-1	1.54452	1.479	0.0572	0.03302	0.8913	1.336	1.621
D30-2	1.44326
D30-3	1.4478
D60-1	1.38358	1.4	0.01876	0.01083	0.0787	1.354	1.447
D60-2	1.4205
D60-3	1.39628
D90-1	1.32759	1.29	0.03288	0.01898	0.0004	1.208	1.371
D90-2	1.26809
D90-3	1.2736
D120-1	1.25042	1.203	0.04072	0.02351	<0.0001	1.102	1.305
D120-2	1.17815
D120-3	1.18176
FEV0.1/FVC
NC-1	0.809082	0.8045	0.03098	0.01788	-	0.7276	0.8815
NC-2	0.771489
NC-3	0.832933
D3-1	0.810121	0.8063	0.02375	0.01371	>0.9999	0.7473	0.8653
D3-2	0.780882
D3-3	0.827917
D7-1	0.722662	0.7836	0.05584	0.03224	0.9991	0.6449	0.9223
D7-2	0.795878
D7-3	0.832311
D15-1	0.670064	0.7407	0.06137	0.03543	0.711	0.5883	0.8932
D15-2	0.780419
D15-3	0.771761
D30-1	0.723748	0.7529	0.02953	0.01705	0.8687	0.6795	0.8262
D30-2	0.782784
D30-3	0.752026
D60-1	0.787223	0.7681	0.01667	0.009624	0.9757	0.7266	0.8095
D60-2	0.759986
D60-3	0.756957
D90-1	0.611057	0.6572	0.04109	0.02372	0.0247	0.5551	0.7593
D90-2	0.670761
D90-3	0.689817
D120-1	0.625256	0.5605	0.08044	0.04644	0.0002	0.3607	0.7603
D120-2	0.470458
D120-3	0.585819
PEF (mL/s)
NC-1	28.9039	31.29	2.59	1.496	-	24.86	37.73
NC-2	30.9318
NC-3	34.0463
D3-1	29.815	31.73	2.043	1.18	>0.9999	26.65	36.81
D3-2	33.8808
D3-3	31.4927
D7-1	30.022	31.2	2.222	1.283	>0.9999	25.68	36.72
D7-2	33.7631
D7-3	29.815
D15-1	30.022	30.64	0.9605	0.5545	0.9998	28.25	33.02
D15-2	30.1469
D15-3	31.7445
D30-1	30.6892	29.63	1.161	0.6705	0.9405	26.75	32.52
D30-2	29.815
D30-3	28.3886
D60-1	27.9633	27.54	0.9967	0.5754	0.2431	25.06	30.01
D60-2	28.2527
D60-3	26.4
D90-1	27.9633	26.33	1.664	0.9607	0.0595	22.2	30.47
D90-2	24.6375
D90-3	26.4
D120-1	23.9747	23.13	2.042	1.179	0.0009	18.06	28.21
D120-2	24.622
D120-3	20.8062
Rn (cmH2O.s/mL)
NC-1	0.110603	0.1274	0.02659	0.01535	-	0.06134	0.1934
NC-2	0.158036
NC-3	0.113507
D3-1	0.123452	0.1372	0.02039	0.01177	0.9972	0.08653	0.1879
D3-2	0.127501
D3-3	0.160623
D7-1	0.117711	0.1333	0.02687	0.01551	0.9999	0.06657	0.2001
D7-2	0.117894
D7-3	0.164338
D15-1	0.133452	0.1348	0.006414	0.003703	0.9995	0.1188	0.1507
D15-2	0.141735
D15-3	0.12911
D30-1	0.150284	0.145	0.004678	0.002701	0.9295	0.1333	0.1566
D30-2	0.141494
D30-3	0.14311
D60-1	0.118345	0.1405	0.01916	0.01106	0.9849	0.09287	0.1881
D60-2	0.151185
D60-3	0.151859
D90-1	0.157501	0.1746	0.01889	0.0109	0.0902	0.1277	0.2215
D90-2	0.171387
D90-3	0.194864
D120-1	0.230755	0.223	0.008909	0.005143	0.0002	0.2009	0.2451
D120-2	0.213273
D120-3	0.224995
Figure 4 (B-D)
MIL (um/each)
NC-1	48.8667	50.68	3.135	1.81	-	42.89	58.46
NC-2	54.2963
NC-3	48.8667
D3-1	52.3571	50.62	6.802	3.927	>0.9999	33.72	67.52
D3-2	56.3846
D3-3	43.1176
D7-1	61.0833	55.53	9.618	5.553	0.9995	31.64	79.42
D7-2	61.0833
D7-3	44.4242
D15-1	45.8125	57.8	14.08	8.126	0.9947	22.84	92.77
D15-2	54.2963
D15-3	73.3
D30-1	81.4444	73.79	7.416	4.282	0.3227	55.37	92.22
D30-2	73.3
D30-3	66.6364
D60-1	58.64	77.24	16.89	9.752	0.1889	35.28	119.2
D60-2	81.4444
D60-3	91.625
D90-1	63.7391	86.4	19.63	11.33	0.0354	37.65	135.2
D90-2	97.7333
D90-3	97.7333
D120-1	86.2353	93.11	8.984	5.187	0.0094	70.79	115.4
D120-2	89.8095
D120-3	103.273
MAN（/um2）
NC-1	0.00084247	0.0009404	8.99e-05	5.191e-05	-	0.0007171	0.001164
NC-2	0.000959594
NC-3	0.00101918
D3-1	0.000848635	0.000924	8.057e-05	4.652e-05	>0.9999	0.0007238	0.001124
D3-2	0.000914389
D3-3	0.00100891
D7-1	0.000999321	0.0009797	6.593e-05	3.806e-05	0.9979	0.0008159	0.001143
D7-2	0.000906169
D7-3	0.00103357
D15-1	0.000815072	0.0009196	9.862e-05	5.694e-05	>0.9999	0.0006747	0.001165
D15-2	0.00101096
D15-3	0.000932882
D30-1	0.0010274	0.0008843	0.000126	7.272e-05	0.9826	0.0005714	0.001197
D30-2	0.000834935
D30-3	0.000790415
D60-1	0.000682879	0.0006929	9.35e-06	5.398e-06	0.0203	0.0006697	0.0007162
D60-2	0.000701373
D60-3	0.000694524
D90-1	0.000439728	0.0004514	4.732e-05	2.732e-05	<0.0001	0.0003338	0.0005689
D90-2	0.000503427
D90-3	0.000410961
D120-1	0.000283563	0.000313	2.553e-05	1.474e-05	<0.0001	0.0002496	0.0003764
D120-2	0.000326714
D120-3	0.000328769
PAA（%）
NC-1	26.92	23.12	3.92	2.263	-	13.38	32.85
NC-2	23.34
NC-3	19.09
D3-1	22.68	21.46	1.235	0.7133	0.9988	18.39	24.53
D3-2	21.5
D3-3	20.21
D7-1	21.47	22.9	2.471	1.427	>0.9999	16.76	29.04
D7-2	25.75
D7-3	21.47
D15-1	30.47	27.8	5.073	2.929	0.7298	15.2	40.4
D15-2	21.95
D15-3	30.98
D30-1	21.83	28.7	6.118	3.532	0.5467	13.5	43.9
D30-2	30.71
D30-3	33.56
D60-1	32.41	32.94	2.769	1.599	0.055	26.07	39.82
D60-2	30.48
D60-3	35.94
D90-1	46.03	45.37	1.913	1.105	<0.0001	40.61	50.12
D90-2	43.21
D90-3	46.86
D120-1	78.39	77.21	1.442	0.8328	<0.0001	73.62	80.79
D120-2	75.6
D120-3	77.63
Figure 5 (B-E)
Total inflammatory cells（×103）
NC-1	390.7	384.1	9.037	5.218	-	361.7	406.5
NC-2	373.8
NC-3	387.8
D3-1	503.9	534	27.95	16.13	0.052	464.6	603.5
D3-2	539.1
D3-3	559.1
D7-1	755	745.1	26.89	15.53	<0.0001	678.3	811.9
D7-2	714.7
D7-3	765.7
D15-1	1042.2	996.3	44.47	25.68	<0.0001	885.9	1107
D15-2	993.4
D15-3	953.4
D30-1	875	853.3	18.99	10.96	<0.0001	806.1	900.4
D30-2	844.9
D30-3	839.9
D60-1	967	983.7	41.59	24.01	<0.0001	880.4	1087
D60-2	1031
D60-3	953
D90-1	1297	1366	103.7	59.89	<0.0001	1108	1623
D90-2	1485
D90-3	1315
D120-1	1761	1693	79.78	46.06	<0.0001	1494	1891
D120-2	1712
D120-3	1605
Macrophages（×103）
NC-1	381	370	11	6.351	-	342.7	397.3
NC-2	359
NC-3	370
D3-1	483	514.7	28.71	16.58	0.0573	443.3	586
D3-2	522
D3-3	539
D7-1	694	677.7	35.44	20.46	<0.0001	589.6	765.7
D7-2	637
D7-3	702
D15-1	935	875.7	58.52	33.79	<0.0001	730.3	1021
D15-2	874
D15-3	818
D30-1	732	708	22.27	12.86	<0.0001	652.7	763.3
D30-2	688
D30-3	704
D60-1	691	712.7	27.79	16.05	<0.0001	643.6	781.7
D60-2	744
D60-3	703
D90-1	905	962	75.78	43.75	<0.0001	773.7	1150
D90-2	1048
D90-3	933
D120-1	1289	1188	96.03	55.44	<0.0001	949.1	1426
D120-2	1176
D120-3	1098
Neutrophils（×103）
NC-1	9	13.33	4.041	2.333	-	3.294	23.37
NC-2	14
NC-3	17
D3-1	20	18.33	2.082	1.202	>0.9999	13.16	23.5
D3-2	16
D3-3	19
D7-1	30	33.33	12.34	7.126	0.9297	2.673	63.99
D7-2	47
D7-3	23
D15-1	56	46	9.165	5.292	0.5638	23.23	68.77
D15-2	38
D15-3	44
D30-1	108	97.67	10.5	6.064	0.0029	71.57	123.8
D30-2	98
D30-3	87
D60-1	96	137.7	40.55	23.41	<0.0001	36.93	238.4
D60-2	177
D60-3	140
D90-1	268	263.7	27.75	16.02	<0.0001	194.7	332.6
D90-2	289
D90-3	234
D120-1	412	438.3	27.02	15.6	<0.0001	371.2	505.5
D120-2	466
D120-3	437
Lymphocytes（×103）
NC-1	0.7	0.6667	0.1528	0.08819	-	0.2872	1.046
NC-2	0.5
NC-3	0.8
D3-1	0.9	1.1	0.2	0.1155	>0.9999	0.6032	1.597
D3-2	1.3
D3-3	1.1
D7-1	1	1.067	0.4041	0.2333	>0.9999	0.06271	2.071
D7-2	1.5
D7-3	0.7
D15-1	1.2	1.3	0.1	0.05774	>0.9999	1.052	1.548
D15-2	1.3
D15-3	1.4
D30-1	5	6.967	1.95	1.126	0.8944	2.122	11.81
D30-2	7
D30-3	8.9
D60-1	20	19	8.544	4.933	0.0308	-2.224	40.22
D60-2	27
D60-3	10
D90-1	24	34.67	12.22	7.055	<0.0001	4.31	65.02
D90-2	32
D90-3	48
D120-1	60	61.33	8.083	4.667	<0.0001	41.25	81.41
D120-2	54
D120-3	70
Figure 6 (A-C)
IL-1β（pg/ml)
NC-1	5.62	6.21	0.7114	0.4107	-	4.443	7.977
NC-2	6.01
NC-3	7
D3-1	8.6	9.713	1.048	0.6049	0.9931	7.111	12.32
D3-2	9.86
D3-3	10.68
D7-1	19.08	18.63	1.841	1.063	0.1932	14.06	23.21
D7-2	20.21
D7-3	16.61
D15-1	10.94	11.83	1.168	0.6743	0.9146	8.925	14.73
D15-2	13.15
D15-3	11.39
D30-1	11.25	13.28	1.886	1.089	0.7799	8.592	17.96
D30-2	13.6
D30-3	14.98
D60-1	21.16	23.44	2.255	1.302	0.0296	17.83	29.04
D60-2	23.48
D60-3	25.67
D90-1	31.49	44.14	11.15	6.44	<0.0001	16.43	71.84
D90-2	48.35
D90-3	52.57
D120-1	119.43	117.2	10.75	6.204	<0.0001	90.53	143.9
D120-2	126.7
D120-3	105.55
IL-6（pg/ml)
NC-1	4.1	4.187	0.1097	0.06333	-	3.914	4.459
NC-2	4.15
NC-3	4.31
D3-1	9.91	8.86	2.787	1.609	0.7167	1.935	15.78
D3-2	5.7
D3-3	10.97
D7-1	16.45	16.15	2.882	1.664	0.0116	8.991	23.31
D7-2	18.87
D7-3	13.13
D15-1	12.05	9.393	2.454	1.417	0.6066	3.296	15.49
D15-2	8.92
D15-3	7.21
D30-1	8.29	10.13	1.592	0.9194	0.4562	6.171	14.08
D30-2	10.97
D30-3	11.12
D60-1	16.02	17.19	1.662	0.9597	0.0057	13.06	21.32
D60-2	16.45
D60-3	19.09
D90-1	26.15	22.52	3.287	1.898	0.0002	14.35	30.68
D90-2	21.65
D90-3	19.75
D120-1	41.65	43.01	7.626	4.403	<0.0001	24.06	61.95
D120-2	51.22
D120-3	36.15
TNF-α（pg/ml)
NC-1	0.48	4.403	3.499	2.02	-	-4.288	13.09
NC-2	7.2
NC-3	5.53
D3-1	8.33	8.96	1.091	0.63	0.9954	6.249	11.67
D3-2	8.33
D3-3	10.22
D7-1	10.22	17.84	9.438	5.449	0.4595	-5.603	41.29
D7-2	28.4
D7-3	14.91
D15-1	32.25	33.75	6.55	3.782	0.006	17.48	50.02
D15-2	40.92
D15-3	28.08
D30-1	20.27	22.39	9.937	5.737	0.1634	-2.291	47.08
D30-2	13.69
D30-3	33.22
D60-1	20.48	15.38	6.304	3.64	0.6838	-0.2829	31.04
D60-2	17.32
D60-3	8.33
D90-1	49.6	51.65	7.308	4.219	<0.0001	33.49	69.8
D90-2	59.76
D90-3	45.58
D120-1	130.25	117	12.61	7.278	<0.0001	85.68	148.3
D120-2	115.57
D120-3	105.16
Figure 7
sRAGE（pg/ml)
NC-1	48.71	54.86	5.507	3.18	-	41.18	68.54
NC-2	56.55
NC-3	59.33
D3-1	58.71	56.93	4.95	2.858	0.9945	44.64	69.23
D3-2	51.34
D3-3	60.75
D7-1	63.47	67.34	3.409	1.968	0.008	58.87	75.81
D7-2	68.67
D7-3	69.89
D15-1	70.34	70.08	1.398	0.8073	0.0012	66.61	73.55
D15-2	68.57
D15-3	71.33
D30-1	64.75	64.42	3.442	1.987	0.0581	55.87	72.97
D30-2	60.83
D30-3	67.69
D60-1	66.32	62.96	3.026	1.747	0.1463	55.44	70.48
D60-2	62.11
D60-3	60.45
D90-1	43.76	41.67	1.866	1.077	0.0049	37.03	46.3
D90-2	41.06
D90-3	40.18
D120-1	37.36	39.3	1.743	1.006	0.001	34.97	43.63
D120-2	39.79
D120-3	40.74
Figure 8 (A-D)
Pearson correlation analysis
		sRAGE	FEV0.1
sRAGE	Pearson correlation	1	.955**
	Sig.（double）		0.003
FEV0.1	Pearson correlation	.955**	1
	Sig.（double）	0.003
** Level 0.01 (two-tailed), the correlation was significant
		sRAGE	FEV0.1/FVC
sRAGE	Pearson correlation	1	.968**
	Sig.（double）		0.002
	Pearson correlation	.968**	1
FEV0.1/FVC	Sig.（double）	0.002
** Level 0.01 (two-tailed), the correlation was significant
		sRAGE	Neutrophils
sRAGE	Pearson correlation	1	-.948**
	Sig.（double）		0.004
	Pearson correlation	-.948**	1
Neutrophils	Sig.（double）	0.004
** Level 0.01 (two-tailed), the correlation was significant
		sRAGE	IL-1β
sRAGE	Pearson correlation	1	-.869*
	Sig.（double）		0.025
IL-1β	Pearson correlation	-.869*	1
	Sig.（double）	0.025
** Level 0.05 (two-tailed), the correlation was significant
